# Supplementary material for: Evaluation of a point-of-care immunoassay test kit ‘StrongStep’ for cryptococcal antigen detection
Source: PLoS One. 2018 Jan 5;13(1):e0190652. doi: 10.1371/journal.pone.0190652 (PMC5755834; doi:10.1371/journal.pone.0190652)
Supplement: S1 Dataset — (XLSX) [file pone.0190652.s001.xlsx]

## Sheet: Sheet1
Number	ALIQUOTE TYPE	CRAG IMMY	Culture	Chinese CRAG	Concordence	FalsePositive	FalseNeg	Sex	Age	CD4	Diagnosis
1	CSF	1	1	1	1	0	0	2	28	49	1
2	CSF	0	0	0	1	0	0	1	48	30	0
3	CSF	0	0	0	1	0	0	1	30	124	0
4	CSF	0	0	0	1	0	0	1	50	217	0
5	CSF	1	.	1	1	0	0	1	30	113	1
6	CSF	0	0	0	1	0	0	2	55	465	0
7	CSF	0	0	0	1	0	0	1	30	72	0
8	CSF	0	0	0	1	0	0	1	30	3	0
9	CSF	1	0	1	1	0	0	1	42	.	1
10	CSF	1	1	1	1	0	0	1	42	.	1
11	CSF	0	0	0	1	0	0	2	30	.	0
12	CSF	0	0	1	0	1	0	1	23	.	0
13	CSF	0	0	0	1	0	0	2	28	3	0
14	CSF	0	0	0	1	0	0	1	44	57	0
15	CSF	0	0	0	1	0	0	1	38	28	0
16	CSF	1	1	1	1	0	0	2	21	64	1
17	CSF	0	0	0	1	0	0	1	29	268	0
18	CSF	1	.	1	1	0	0	1	48	10	1
19	CSF	0	0	0	1	0	0	2	29	290	0
20	CSF	0	0	0	1	0	0	1	45	.	0
21	CSF	1	1	1	1	0	0	1	34	48	1
22	CSF	0	0	0	1	0	0	2	35	64	0
23	CSF	0	0	0	1	0	0	1	45	17	0
24	CSF	0	0	0	1	0	0	1	36	48	0
25	CSF	1	1	1	1	0	0	1	37	13	1
26	CSF	1	1	1	1	0	0	2	25	18	1
27	CSF	1	1	1	1	0	0	2	34	74	1
28	CSF	0	0	0	1	0	0	2	40	2	0
29	CSF	1	1	1	1	0	0	2	30	79	1
30	CSF	1	1	1	1	0	0	1	33	35	1
31	CSF	0	0	0	1	0	0	1	40	79	0
32	CSF	1	1	1	1	0	0	2	37	70	1
33	CSF	0	0	0	1	0	0	1	45	286	0
34	CSF	1	1	1	1	0	0	2	30	11	1
35	CSF	1	.	1	1	0	0	2	25	7	1
36	CSF	1	1	1	1	0	0	2	40	42	1
37	CSF	0	0	0	1	0	0	2	33	414	0
38	CSF	0	0	0	1	0	0	2	32	605	0
39	CSF	0	0	0	1	0	0	2	29	10	0
40	CSF	0	0	0	1	0	0	2	31	.	0
41	CSF	1	1	1	1	0	0	1	40	69	1
42	CSF	1	1	1	1	0	0	2	40	15	1
43	CSF	1	1	1	1	0	0	2	45	10	1
44	CSF	0	0	0	1	0	0	1	34	.	0
45	CSF	1	1	1	1	0	0	2	30	.	1
46	CSF	0	0	0	1	0	0	2	34	12	0
47	CSF	0	0	0	1	0	0	1	36	.	0
48	CSF	1	0	1	1	1	0	1	30	.	1
49	CSF	0	0	0	1	0	0	1	28	.	0
50	CSF	0	0	0	1	0	0	1	25	.	0
51	CSF	1	1	1	1	0	0	2	28	.	1
52	CSF	1	1	1	1	0	0	1	38	51	1
53	CSF	0	0	0	1	0	0	2	31	.	0
54	CSF	1	1	1	1	0	0	2	37	12	1
55	CSF	1	1	1	1	0	0	2	29	23	1
56	CSF	0	0	0	1	0	0	2	30	13	0
57	CSF	0	0	0	1	0	0	1	32	22	0
58	CSF	1	1	1	1	0	0	2	28	19	1
59	CSF	0	1	1	1	0	0	1	40	166	1
60	CSF	1	1	1	1	0	0	1	27	3	1
61	CSF	1	1	1	1	0	0	1	39	7	1
62	CSF	1	1	1	1	0	0	2	30	90	1
63	CSF	0	0	0	1	0	0	2	23	.	0
64	CSF	1	1	1	1	0	0	2	30	87	1
65	CSF	1	1	1	1	0	0	2	27	4	1
66	CSF	1	1	1	1	0	0	2	40	15	1
67	CSF	1	1	1	1	0	0	2	30	59	1
68	CSF	0	0	0	1	0	0	2	42	.	0
69	CSF	1	1	1	1	0	0	1	45	6	1
70	CSF	1	1	1	1	0	0	2	28	5	1
71	CSF	1	1	1	1	0	0	2	19	.	1
72	CSF	0	0	0	1	0	0	2	26	.	0
73	CSF	1	1	1	1	0	0	2	20	3	1
74	CSF	0	0	0	1	0	0	2	36	191	0
75	CSF	1	1	1	1	0	0	2	45	76	1
76	CSF	1	1	1	1	0	0	1	38	3	1
77	CSF	0	0	0	1	0	0	2	31	.	0
78	CSF	1	1	1	1	0	0	1	35	2	1
79	CSF	0	0	0	1	0	0	2	24	.	0
80	CSF	1	1	1	1	0	0	1	35	.	1
81	CSF	1	1	1	1	0	0	1	35	.	1
82	CSF	1	1	1	1	0	0	2	40	.	1
83	CSF	1	1	1	1	0	0	1	50	70	1
84	CSF	0	0	0	1	0	0	2	27	.	0
85	CSF	1	1	1	1	0	0	1	64	19	1
86	CSF	1	1	1	1	0	0	2	26	.	1
87	CSF	1	1	1	1	0	0	1	54	.	1
88	CSF	1	0	1	1	0	0	1	30	.	1
89	CSF	1	1	1	1	0	0	1	22	.	1
90	CSF	1	1	1	1	0	0	1	30	4	1
91	CSF	1	1	1	1	0	0	2	33	.	1
92	CSF	1	1	1	1	0	0	1	41	.	1
93	CSF	1	1	1	1	0	0	1	50	.	1
94	CSF	1	1	1	1	0	0	2	68	5	1
95	CSF	1	0	1	1	0	0	2	30	8	1
96	CSF	1	1	1	1	0	0	1	45	.	1
97	CSF	1	1	1	1	0	0	1	40	13	1
98	CSF	1	1	1	1	0	0	1	30	.	1
99	CSF	1	1	1	1	0	0	2	30	24	1
100	CSF	1	1	1	1	0	0	2	43	.	1
101	CSF	1	1	1	1	0	0	1	21	13	1
102	CSF	1	1	1	1	0	0	1	32	341	1
103	CSF	1	1	1	1	0	0	1	42	9	1
104	CSF	1	1	1	1	0	0	2	27	.	1
105	CSF	1	1	1	1	0	0	1	45	32	1
106	CSF	1	1	1	1	0	0	1	40	13	1
107	CSF	1	0	1	1	0	0	2	39	7	1
108	CSF	1	1	1	1	0	0	2	25	.	1
109	CSF	1	0	1	1	0	0	2	30	12	1
110	CSF	1	1	1	1	0	0	2	30	.	1
111	CSF	1	1	1	1	0	0	2	35	.	1
112	CSF	1	0	1	1	0	0	2	26	10	1
113	CSF	1	1	1	1	0	0	1	32	5	1
114	CSF	1	1	1	1	0	0	1	39	16	1
115	CSF	0	0	0	1	0	0	1	39	7	0
116	CSF	1	1	1	1	0	0	1	44	94	1
117	CSF	1	1	1	1	0	0	2	19	7	1
118	CSF	1	1	1	1	0	0	1	45	.	1
119	CSF	1	1	1	1	0	0	1	38	.	1
120	CSF	1	1	1	1	0	0	1	33	3	1
121	CSF	1	1	1	1	0	0	2	43	8	1
122	CSF	1	1	1	1	0	0	2	40	.	1
123	CSF	1	0	1	1	0	0	2	64	.	1
124	CSF	1	1	1	1	0	0	2	46	.	1
125	CSF	1	1	1	1	0	0	2	25	5	1
126	CSF	0	0	0	1	0	0	1	38	19	0
127	CSF	0	0	0	1	0	0	1	59	.	0
128	CSF	1	1	1	1	0	0	2	37	.	1
129	CSF	1	1	1	1	0	0	2	48	6	1
130	CSF	1	1	1	1	0	0	2	32	6	1
131	CSF	1	0	1	1	0	0	1	29	.	1
132	CSF	1	1	1	1	0	0	2	40	18	1
133	CSF	1	0	1	1	0	0	1	46	.	1
134	CSF	1	1	1	1	0	0	2	34	.	1
135	CSF	1	1	1	1	0	0	1	43	22	1
136	CSF	1	1	1	1	0	0	2	35	.	1
137	CSF	1	0	1	1	0	0	2	27	107	1
138	CSF	1	1	1	1	0	0	1	41	56	1
139	CSF	1	0	1	1	0	0	1	30	121	1
140	CSF	1	0	1	1	0	0	1	42	.	1
141	CSF	1	1	1	1	0	0	1	37	107	1
142	CSF	1	1	1	1	0	0	2	26	.	1
143	CSF	1	1	1	1	0	0	1	39	.	1
144	Plasma	1	.	1	1	0	0	2	32	13	3
145	Plasma	0	.	0	1	0	0	2	36	102	0
146	Plasma	0	.	0	1	0	0	1	18	154	0
147	Plasma	0	.	0	1	0	0	2	28	658	0
148	Plasma	1	.	1	1	0	0	1	30	5	3
149	Plasma	0	.	0	1	0	0	2	30	519	0
150	Plasma	1	.	1	1	0	0	1	21	6	3
151	Plasma	0	.	0	1	0	0	1	32	67	0
152	Plasma	0	.	0	1	0	0	2	30	21	0
153	Plasma	0	.	0	1	0	0	2	26	114	0
154	Plasma	0	.	0	1	0	0	2	47	532	0
155	Plasma	0	.	0	1	0	0	1	35	210	0
156	Plasma	0	.	0	1	0	0	2	25	491	0
157	Plasma	0	.	0	1	0	0	2	27	145	0
158	Plasma	1	.	1	1	0	0	1	24	5	3
159	Plasma	0	.	0	1	0	0	2	41	23	0
160	Plasma	0	.	0	1	0	0	2	32	5	0
161	Plasma	1	.	1	1	0	0	1	38	74	3
162	Plasma	1	.	1	1	0	0	2	28	7	3
163	Plasma	1	.	1	1	0	0	2	36	36	3
164	Plasma	1	.	1	1	0	0	2	60	29	3
165	Plasma	0	.	0	1	0	0	1	25	83	0
166	Plasma	0	.	0	1	0	0	1	41	342	0
167	Plasma	1	.	1	1	0	0	1	38	6	3
168	Plasma	1	1	1	1	0	0	1	37	3	1
169	Plasma	1	1	1	1	0	0	2	30	79	1
170	Plasma	0	.	0	1	0	0	2	23	23	0
171	Plasma	0	.	0	1	0	0	2	23	68	0
172	Plasma	0	.	1	0	1	0	1	35	14	0
173	Plasma	0	.	0	1	0	0	1	24	36	0
174	Plasma	0	.	0	1	0	0	1	40	1	0
175	Plasma	0	.	0	1	0	0	2	24	1	0
176	Plasma	1	.	1	1	0	0	2	18	4	3
177	Plasma	0	.	0	1	0	0	2	30	11	0
178	Plasma	0	.	0	1	0	0	1	.	2	0
179	Plasma	0	.	0	1	0	0	1	27	36	0
180	Plasma	0	.	0	1	0	0	.	.	98	0
181	Plasma	1	.	1	1	0	0	.	.	57	3
182	Plasma	0	.	0	1	0	0	.	.	28	0
183	Plasma	0	.	0	1	0	0	1	25	13	0
184	Plasma	0	.	0	1	0	0	.	.	29	0
185	Plasma	0	.	0	1	0	0	.	.	5	0
186	Plasma	0	.	0	1	0	0			18	0
187	Plasma	0	.	0	1	0	0			45	0
188	Plasma	0	.	1	0	1	0			49	0
189	Plasma	0	.	0	1	0	0	.	.	31	0
190	Plasma	0	.	0	1	0	0			5	0
191	Plasma	0	.	0	1	0	0	2	32	34	0
192	Plasma	0	.	0	1	0	0	.	.	45	0
193	Plasma	0	.	0	1	0	0	.	.	72	0
194	Plasma	0	.	1	0	1	0	.	.	29	0
195	Plasma	0	.	0	1	0	0	.	32	35	0
196	Plasma	0	.	0	1	0	0	.	30	47	0
197	Plasma	1	.	1	1	0	0	1	31	36	3
198	Plasma	0	.	0	1	0	0	.	.	5	0
199	Plasma	0	.	0	1	0	0	2	29	33	0
200	Plasma	0	.	0	1	0	0	1	36	91	0
201	Plasma	1	.	1	1	0	0	2	27	5	3
202	Plasma	0	.	1	0	1	0	2	22	51	0
203	Plasma	0	.	0	1	0	0			16	0
204	Plasma	0	.	0	1	0	0			14	0
205	Plasma	0	.	0	1	0	0			14	0
206	Plasma	1	.	1	1	0	0			7	3
207	Plasma	0	.	0	1	0	0	2	27	33	0
208	Plasma	0	.	0	1	0	0	1	32	10	0
209	Plasma	1	.	1	1	0	0	.	.	6	3
210	Plasma	0	.	0	1	0	0	1	31	74	0
211	Plasma	0	.	0	1	0	0	.	.	66	0
212	Plasma	0	.	0	1	0	0	.	.	41	0
213	Plasma	0	.	0	1	0	0	.	.	5	0
214	Plasma	0	.	0	1	0	0	.	.	37	0
215	Plasma	0	.	0	1	0	0	.	.	3	0
216	Plasma	0	.	0	1	0	0	.	.	6	0
217	Plasma	0	.	0	1	0	0	1	32	20	0
218	Plasma	0	.	0	1	0	0	1	38	1	0
219	Plasma	0	.	0	1	0	0	2	22	15	0
220	Plasma	1	.	1	1	0	0	2	30	55	3
221	Plasma	0	.	0	1	0	0	2	59	33	0
222	Plasma	0	.	1	0	1	0	1	35	30	0
223	Plasma	0	.	0	1	0	0	2	8	38	0
224	Plasma	1	.	1	1	0	0	1	54	16	3
225	Plasma	0	.	0	1	0	0	2	25	31	0
226	Plasma	0	.	0	1	0	0	.	36	84	0
227	Plasma	0	.	0	1	0	0	2	30	70	0
228	Plasma	1	.	1	1	0	0	1	30	32	3
229	Plasma	0	.	0	1	0	0	2	27	37	0
230	Plasma	0	.	0	1	0	0	1	46	81	0
231	Plasma	0	.	1	0	1	0	2	40	93	0
232	Plasma	0	.	0	1	0	0	2	46	2	0
233	Plasma	0	.	0	1	0	0	1	32	9	0
234	Plasma	0	.	0	1	0	0	2	37	21	0
235	Plasma	0	.	0	1	0	0			43	0
236	Plasma	0	.	0	1	0	0	.	.	16	0
237	Plasma	1	.	1	1	0	0	1	32	2	3
238	Plasma	0	.	0	1	0	0	.	.	19	0
239	Plasma	0	.	0	1	0	0	.	.	3	0
240	Plasma	0	.	1	0	1	0			33	0
241	Plasma	0	.	0	1	0	0			40	0
242	Plasma	0	.	1	0	1	0			90	0
243	Plasma	0	.	0	1	0	0			97	0
244	Plasma	0	.	0	1	0	0			77	0
245	Plasma	1	.	1	1	0	0	.	.	9	3
246	Plasma	0	.	0	1	0	0	.	.	66	0
247	Plasma	0	.	0	1	0	0			58	0
248	Plasma	0	.	0	1	0	0			16	0
249	Plasma	0	.	0	1	0	0			99	0
250	Plasma	0	.	0	1	0	0			25	0
251	Plasma	0	.	0	1	0	0			12	0
252	Plasma	0	.	0	1	0	0			4	0
253	Plasma	0	0	0	1	0	0	2	32	605	0
254	Plasma	0	0	0	1	0	0	2	34	12	0
255	Plasma	0	0	0	1	0	0	1	35	158	0
256	Plasma	1	1	1	1	0	0	1	40	166	1
257	Plasma	0	0	.	.	0	0	1	35	279	0
258	Plasma	0	0	0	1	0	0	2	49	5	0
259	Plasma	0	0	0	1	0	0	2	36	.	0
260	Plasma	0	0	0	1	0	0	2	40	270	0
261	Plasma	0	0	0	1	0	0	2	39	7	0
262	Plasma	1	1	1	1	0	0	2	35	.	1
263	Plasma	1	0	1	1	0	0	1	50	41	1
264	Plasma	0	0	0	1	0	0	2	24	.	0
265	Plasma	1	1	1	1	0	0	1	28	.	1
266	Plasma	1	1	1	1	0	0	1	22	.	1
267	Plasma	1	1	.		0	0	1	30	4	1
268	Plasma	0	0	0	1	0	0	2	33	.	0
269	Plasma	0	0	0	1	0	0	1	35	.	0
270	Plasma	0	0	1	0	1	0	1	43	59	0
271	Plasma	1	1	.	.	0	0	1	41	.	1
272	Plasma	1	.	.	.	0	0	1	50	.	3
273	Plasma	1	1	1	1	0	0	1	26	.	1
274	Plasma	1	0	1	1	0	0	2	30	8	1
275	Plasma	1	1	1	1	0	0	1	40	13	1
276	Plasma	1	1	1	1	0	0	1	30	.	1
277	Plasma	1	1	.	.	0	0	2	43	.	1
278	Plasma	1	1	1	1	0	0	1	21	13	1
279	Plasma	1	1	1	1	0	0	1	32	341	1
280	Plasma	1	1	1	1	0	0	1	42	9	1
281	Plasma	1	1	1	1	0	0	2	27	.	1
282	Plasma	0	1	0	0	0	1	2	36	414	0
283	Plasma	0	0	0	1	0	0	2	31	228	0
284	Plasma	0	0	1	0	1	0	1	39	2	0
285	Plasma	1	1	.	.	0	0	1	40	13	1
286	Plasma	1	0	1	1	0	0	2	39	7	1
287	Plasma	1	0	1	1	0	0	1	30	12	1
288	Plasma	0	0	0	1	0	0	2	34	528	0
289	Plasma	1	0	1	1	0	0	2	26	10	1
290	Plasma	1	1	1	1	0	0	1	32	5	1
291	Plasma	1	1	1	1	0	0	1	39	16	1
292	Plasma	1	0	1	1	0	0	1	39	7	0
293	Plasma	1	1	1	1	0	0	1	44	94	1
294	Plasma	1	1	.	.	0	0	2	31	6	1
295	Plasma	1	1	1	1	0	0	2	19	7	1
296	Plasma	1	1	1	1	0	0	1	33	3	1
297	Plasma	0	0	0	1	0	0	1	37	81	0
298	Plasma	0	0	0	1	0	0	2	37	485	0
299	Plasma	1	1	1	1	0	0	2	46	.	1
300	Plasma	1	1	1	1	0	0	2	25	5	1
301	Plasma	0	0	0	1	0	0	1	38	19	0
302	Plasma	1	1	1	1	0	0	2	37	.	1
303	Plasma	1	1	1	1	0	0	1	40	18	1
304	Plasma	0	0	0	1	0	0	1	27	138	0
305	Plasma	1	1	1	1	0	0	2	34	.	1
306	Plasma	1	1	1	1	0	0	1	41	56	1
307	Plasma	1	0	1	1	0	0	1	30	121	1
308	Plasma	1	0	1	1	0	0	1	42	.	1
309	Plasma	1	1	1	1	0	0	1	37	107	1
310	Plasma	1	1	1	1	0	0	2	26	.	1
311	Plasma	0	.	0	1	0	0	1	28	73	0
312	Plasma	0	.	0	1	0	0	1	29	27	0
313	Plasma	0	.	1	0	1	0	2	29	35	0
314	Plasma	0	.	0	1	0	0	1	21	90	0
315	Plasma	0	.	0	1	0	0	2	28	79	0
316	Plasma	0	.	0	1	0	0	2	25	25	0
317	Plasma	0	.	0	1	0	0	2	24	2	0
